# Supplementary material for: Unraveling the COVID-19 Severity Hubs and Interplays in Inflammatory-Related RNA–Protein Networks
Source: Int J Mol Sci. 2025 May 6;26(9):4412. doi: 10.3390/ijms26094412 (PMC12072413; doi:10.3390/ijms26094412)
Supplement: Supplementary file 1 [file ijms-26-04412-s001.zip]

Archive with 1 entries (1 files):
- ijms-3593690-supplementary.pdf
